# Supplementary material for: Impaired neuronal sodium channels cause intranodal conduction failure and reentrant arrhythmias in human sinoatrial node
Source: Nat Commun. 2020 Jan 24;11:512. doi: 10.1038/s41467-019-14039-8 (PMC6981137; doi:10.1038/s41467-019-14039-8)
Supplement: Supplementary file 7 — Source Data [file 41467_2019_14039_MOESM7_ESM.xlsx]

## Sheet: Fig. 1c
Sinus Cycle Length (ms)
Heart	Control	TTX 100nM	TTX 1-3uM
118258	536		634
749693	545		580
872295	537	565	1085
799415	792	915
421856	1080	1089
397128	537	602
642519	944	1011	1184
930597	1080	1068	2188
228749	516	543	649
567093	700	736	831
Avg	726.7	816.125	1021.57
STDEV	232.758	231.635	564.4
Sinoatrial Conduction Time during Sinus Rhythm (ms)
Heart	Control	TTX 100nM	TTX 1-3uM
118258	96		188
749693			125
872295	25	36	237
421856	101	119
642519	46.8	80.6	232
930597	84	175	361
228749	31	63	141
567093	20	131	227
Avg	57.6857	100.767	215.857
STDEV	35.0137	50.5665	78.0308

## Sheet: Fig. 2d&e
Sinoatrial node conduction velocity normalized to control average
Heart	Control	TTX 100nM	TTX 1-3uM
118258	0.924584		0.840456
421856	0.744066	0.539117
642519	0.798799	0.740007	0.695979
930597	0.675391	0.502027	0.222898
228749	1.27849	0.795867	0.360788
567093	1.57867	0.701876	0.370952
SAN Cycle length standard deviation (ms)
	SAN			RA
Heart	Control	TTX 100nM	TTX 1-3uM	Control	TTX 100nM	TTX 1-3uM
118258	8.04846		124.606	5.00278		88.2084
749693	3.32081		7.85988	3.32081		7.85988
872295	8.00694	16.4165	251.613	2.3863	1.85592	54.5619
799415	3.41971	3.24863		3.41971	3.24863
421856	4.21505	10.1559		0.547723	0.48795
397128	8.36826	8.86692		8.36826	8.86692
642519	36.2257	32.9545	242.576	9.11043	3.0957	502.751
930597	18.431	134.48	132.276	2.70185	89.0438
228749	16.9263	38.2031	23.2675	1.0351	3.28778	8.69483
567093	4.71699	13.9489	30.3472	4.71699
Sinoatrial conduction time standard deviation (ms)
Heart	Control	TTX 100nM	TTX 1-3uM
118258	4.76562		30.4237
872295	12.8167	20.1078	47.8711
421856	2.4103	5.58058
642519	17.4247	22.2129	75.5667
930597	16.0177	34.6684
228749	12.6984	23.9702	20.5437

## Sheet: Fig. 3c
Sinus cycle length prolongation by adenosine bolus relative to preceeding sinus rhythm
Heart	Control	Nav1.6b	TTX100nM
872295	0.3631		1.6549
799415	0.5189		0.4109
421856	0.1639		0.6272
397128	0.169		1.2591
642519	0.197		0.1473
930597	0.1111		0.147
228749	0.2248		0.6667
567093	0.6571		1.0245
957855	0.2081	0.282
957855	0.3694	0.3585
784360	0.1766	0.1978
283273	0.3737	0.481
670263	0.3501	0.452
Exit block occurance caused by adenosine bolus (1=exit block, 0=no exit block)
Heart	baseline	Nav1.6b	TTX 100
118258	0
749693	0
872295	0		0
799415	0		0
421856	0		1
397128	0		1
642519	0		1
930597	0		0
228749	0		1
567093	0		1
957855	0	1
957855	0	1
784360	0	1
283273	0	0
670263	0	0

## Sheet: Table 1
Change in sinus cycle length relative to control conditions
Heart	Nav1.6	TTX 100nM	TTX 1-3uM
118258			1.18284
749693			1.06422
872295		1.05214	2.02048
799415		1.1553
421856		1.00833
397128		1.12104
642519		1.07097	1.25424
930597		0.988889	2.02593
228749		1.05233	1.25775
567093		1.05143	1.18714
957855	1.02456
957855	1.07484
784360	1.15249
283273	1.0348
670263	0.998885
Change in sinoatrial conduction time during sinus rhythm relative to control conditions
Heart	Nav1.6	TTX 100nM	TTX 1-3uM
118258			1.95833
872295		1.44	9.48
421856		1.17822
642519		1.72222	4.95726
930597		2.08333	4.29762
228749		2.03226	4.54839
567093		6.55	11.35
957855	1.2027
Change in sinoatrial conduction time of 2Hz post-pacing beat relative to control conditions
Heart	Nav1.6	TTX 100nM	TTX 1-3uM
118258			1.53968
872295		1.8	3.16
421856		3.47222
397128		5.72727
642519		3.82609	6.95652
930597		2	1.71875
228749		2.33333	7
957855	12.7667
Change in corrected indirect sinoatrial node recovery time relative to control conditions
Heart	Nav1.6	TTX 100nM	TTX 1-3uM
118258			1.64407
749693			2.42857
872295		0.75641
799415		0.123967
421856		4.39474
397128		5.28125
642519		4.80464
930597		0.907514
228749		0.225191	0.10687
957855	6.87273
957855	0.853147
784360	1.46535
283273	0.897436
670263	1.2069
Change in corrected direct sinoatrial node recovery time relative to control conditions
Heart	Nav1.6	TTX 100nM	TTX 1-3uM
118258			1.76364
872295		0.264151
421856		1.14407
397128		5.04762
642519		1.07885	0.121864
930597		0.488	-1.68
228749		0.171756	-0.0534351
957855	0.169231
Change in sinoatrial node conduction velocity relative to control conditions
Heart	TTX 100nM	TTX 1-3uM
118258		0.90901
749693
872295
799415
421856	0.724555
397128
642519	0.9264	0.871282
930597	0.743313	0.330028
228749	0.622507	0.2822
567093	0.444598	0.234977
Change in longitudinal right atrial conduction velocity relative to control conditions
Heart	Nav1.6	TTX 100nM	TTX 1-3uM
118258			0.796686
749693			0.677958
872295		0.944444	0.711111
799415		0.343755
421856		0.923077
397128		0.702893
642519		1.01297	0.853393
930597		0.899225	0.713178
228749		0.930693	0.435644
957855	1.03804
957855	0.976304
784360	0.966569
283273	0.960239
670263	0.77707
Change in transverse right atrial conduction velocity relative to control conditions
Heart	Nav1.6	TTX 100nM	TTX 1-3uM
118258			0.764706
749693			0.42803
872295		0.623742	0.362173
421856		0.840164
642519		1.15718	0.952051
930597		0.918367	0.79932
228749		0.876494	0.796813
957855	0.87856
957855	0.909491
784360	1.11422
283273	0.998551
670263	1.08642

## Sheet: Fig 5
Heart ID #	AGE	GENDER	HW	HF	CAD	HTN	DM	AF	PM_ICD	LVAD	SND	ALCOHOL	SMOKER	DRUG	SBP	DBP	EF	HR	BMI	LV_WALL	SCN1A_RA	SCN1A_SAN	SCN1B_RA	SCN1B_SAN	SCN2A_RA	SCN2A_SAN	SCN2B_RA	SCN2B_SAN	SCN3A_RA	SCN3A_SAN	SCN3B_RA	SCN3B_SAN	SCN4A_RA	SCN4A_SAN	SCN4B_RA	SCN4B_SAN	SCN5A_RA	SCN5A_SAN	SCN8A_RA	SCN8A_SAN	SCN9A_RA	SCN9A_SAN	SCN10A_RA	SCN10A_SAN	SCN11A_RA	SCN11A_SAN	A1R_RA	A1R_SAN	CX43_RA
632941	68	1	402	0	0	0	0	0	0	0	0	1	1	0	NA	NA	NA	NA	31.1074	1.8	0.319984	35.2526	841.616	38.5094	0.707839	0.401635	23.9661	3.79857	13.5909	6.37877	3.27301	1.28307	1.27847	0.249955	13.9006	2.58758	647.916	104.304	0.500346	0.730761	4.44992	6.67128	NA	NA	0.0983755	0.107995	73.0143	33.5815	579.534
785258	51	1	335	0	0	0	0	0	0	0	0	1	1	0	128	58	0.6	82	23.0388	1.7	1.69999	33.5893	185.464	25.0894	0.217367	0.211417	8.94962	5.84386	2.62209	4.0835	0.32692	0.392327	0.0606586	0.111139	4.30201	3.40226	134.198	67.7129	0.238791	0.319889	2.15925	9.84078	0.0166284	NA	0.0362304	0.107472	23.0755	117.902	80.9281
694855	46	1	356	0	0	0	0	0	0	0	0	1	1	1	124	65	0.6	94	22.3245	1.5	3.08871	53.3195	748.504	21.9664	0.274317	0.46234	27.6037	5.07139	6.26817	7.9078	1.91546	1.15568	1.24973	0.159442	12.8138	3.71631	284.78	26.4607	0.3803	0.680865	2.42238	7.97899	0.120618	NA	0.120804	0.121574	54.0128	21.4275	441.174
712301	67	0	527	0	0	1	0	0	0	0	0	1	0	0	NA	NA	NA	NA	29.1547	2.2	2.23036	9.81513	186.003	52.6158	0.268786	0.252632	14.3315	8.32122	4.59478	1.8106	1.03927	0.603149	0.374645	0.572973	1.52564	1.16748	243.965	224.005	0.406538	0.363527	2.1189	2.8799	NA	NA	NA	0.0728805	36.1661	51.1597	304.576
294050	23	0	462	0	0	0	0	0	0	0	0	1	1	1	110	50	0.45	100	33.89	1.8	25.7328	60.1253	293.767	101.946	0.216313	0.398116	13.3304	6.75845	10.3822	11.7177	1.17365	2.8477	3.60301	1.15387	14.381	5.31563	525.021	476.909	0.381842	0.814136	2.70811	10.6128	0.0879064	NA	0.0986067	0.207314	48.4893	24.1688	670.665
435578	20	0	324	0	0	0	0	0	0	0	0	0	0	1	110	103	0.35	112	25.9046	1.8	8.73343	2.35066	102.828	12.871	0.170858	0.23288	7.07798	4.31008	6.10531	7.70309	0.606838	0.732781	0.298041	NA	4.50307	1.25419	121.759	25.1712	0.230859	0.693364	2.05481	8.49612	NA	NA	0.0665787	0.0743866	12.1801	10.4974	144.98
754477	19	1	313	0	0	0	0	0	0	0	0	0	0	0	NA	NA	NA	NA	19.7486	1.3	2.78996	72.8902	283.998	44.7333	NA	0.856905	20.9056	1.24297	7.20102	3.74458	4.7001	2.68865	1.82391	0.243188	11.2828	1.68073	578.602	32.4794	0.380055	1.71215	2.69793	5.88724	NA	0.0776413	0.0647897	0.0446463	61.7596	16.5247	935.033
958987	40	0	615	0	0	0	0	0	0	0	0	0	1	0	148	96	0.6	113	33.6637	1.5	10.8036	42.6982	276.782	20.8146	0.811801	2.12304	30.7602	2.96793	19.4963	12.0847	4.7144	4.11017	2.08066	0.243158	13.4966	2.03738	332.576	84.8482	1.61218	2.3937	5.11391	13.1598	0.07157	NA	0.267554	0.212438	46.7738	15.2041	729.552
900500	56	1	354	0	0	0	0	0	0	0	0	0	0	0	111	60	NA	101	20.0189	1.1	19.4689	4.10473	194.112	32.0642	0.624775	0.910308	15.8561	5.13761	10.435	9.6802	3.65897	1.64496	1.01364	0.118415	4.43891	3.37883	439.305	159.911	0.46169	1.89859	1.94373	9.96125	NA	NA	0.120282	0.100233	69.8044	20.716	1078.93
652357	40	1	310	0	0	0	0	0	0	0	0	0	0	0	113	80	0.575	100	36	1.4	5.48193	5.13625	510.424	20.278	0.596775	2.61748	19.006	4.34193	6.3584	14.7253	2.87718	1.61102	0.522454	NA	6.2244	2.32407	480.085	48.9084	0.518977	1.99076	6.73398	9.13917	0.0591287	NA	0.258527	0.137513	22.1757	15.816	1219.34
369452	63	0	540	1	0	1	0	0	0	0	0	1	1	0	133	72	0.25	85	29.874	1.5	0.903432	37.0951	381.731	153.061	0.0980425	0.261798	14.6997	6.82336	2.74601	6.60463	2.14705	0.858441	0.117334	0.315934	9.60584	5.29902	443.357	161.556	0.483	0.389832	2.44984	2.72018	NA	NA	0.300072	0.162209	38.7025	27.8726	264.587
645444	47	0	411	1	1	0	0	0	1	1	0	0	0	1	81	NA	0.25	77	27.262	1.5	0.744309	14.1485	132.343	27.8328	NA	0.594411	14.5225	5.10811	2.83601	2.37568	2.27441	0.856958	0.834042	0.0530884	5.57844	1.14522	332.357	53.2558	0.486521	0.278595	2.83921	4.53444	NA	NA	NA	NA	27.1311	12.0283	388.559
774694	50	1	486	1	1	1	0	0	1	0	0	0	0	0	133	64	0.15	63	33.51	1.2	7.60453	6.48332	152.758	21.4714	0.153178	0.140911	12.8497	5.24454	1.88333	3.20805	1.18984	1.92371	0.102996	0.102424	2.29186	4.11472	274.797	176.322	0.352958	0.747544	1.11438	5.71516	NA	NA	0.0623159	0.127486	35.3063	25.158	361.664
674541	64	0	599	1	1	1	1	1	1	1	1	0	1	0	131	105	0.225	99	34.1543	2	11.0868	17.4245	211.749	77.1471	0.0455565	NA	7.71721	2.14452	2.25991	6.96837	0.592496	1.5116	0.381238	1.34941	1.46274	4.79791	242.356	139.135	0.375805	1.64853	0.72161	11.4368	NA	NA	0.036945	0.143148	48.0653	138.753	334.974
994744	53	0	393	1	0	1	0	1	1	1	0	0	0	0	109	76	0.125	99	30.3	1.1	18.4648	44.1696	195.877	23.753	0.211992	0.482684	16.4238	5.50266	12.3475	6.63696	2.5425	1.06971	0.906151	0.112396	7.6415	1.81282	318.536	93.0589	0.551851	1.2129	2.07529	2.30998	0.0595989	NA	0.190369	0.124454	38.6607	20.0768	511.047
335581	70	1	715	1	1	1	0	0	1	0	1	0	1	0	107	61	0.2	89	30.5509	1.5	93.924	125.398	284.884	24.0206	0.15739	3.06823	15.4012	6.10889	14.5046	27.8132	3.60209	10.0166	0.177483	0.201608	8.83383	6.25427	274.825	36.6347	0.904389	1.56347	5.27669	28.4253	NA	NA	0.264319	0.393267	157.011	104.348	401.116
378549	47	0	508	1	0	1	0	1	1	0	0	1	1	0	114	65	0.425	50	30.5234	1.8	15.9442	109.73	99.7025	39.135	NA	0.879609	7.14511	12.7663	2.11618	17.7669	0.84362	4.3401	NA	0.221128	3.56401	6.06411	215.909	43.8171	NA	1.41137	1.37271	11.7144	NA	NA	0.0731899	0.0740397	33.3227	95.7245	184.052
897154	53	1	428	1	0	1	1	1	1	1	0	0	1	0	104	NA	0.17	87	30.1562	2	24.3073	2.61993	79.508	23.3903	0.211964	0.84208	4.90801	7.44672	2.62434	12.6369	0.933581	0.532924	0.289397	0.234899	2.06036	2.57259	188.385	71.7874	0.280414	0.84962	1.37681	7.4351	NA	NA	0.0986997	0.136451	40.014	11.1179	187.276
437819	39	0	731	1	0	0	0	0	1	1	0	0	1	0	93	64	0.1	84	24.3287	1	28.1494	5.349	127.011	26.6965	NA	0.678004	10.4951	11.1051	1.13395	5.00943	1.12369	1.23208	0.128044	0.275427	2.63529	2.57889	185.611	67.3461	0.260855	1.02041	1.24355	3.94896	0.196056	NA	0.487516	0.0970753	35.7486	22.7537	176.819
682814	46	0	556	1	0	0	0	1	1	1	0	0	1	0	82	NA	0.1	178	29.8	1.8	15.1597	78.1834	105.334	3.06372	0.481051	0.348149	13.8638	1.30406	4.47221	8.34927	1.38109	0.87784	0.226721	NA	2.38556	1.30061	218.819	7.51116	0.580137	0.980863	0.456311	4.0353	NA	NA	0.153103	0.351825	20.3606	6.95882	262.552
[truncated: 13 more columns]

## Sheet: Figu. 6 Immunostaining
Red Signal Density Measurements Image_J
Nav1.5						Nav1.6
Heart No.		RA	SAN	RA avg	SAN avg	Heart No.		RA	SAN	RA avg	SAN avg
H435578	Slide 1 RA 60X	0.118		0.1745	0.0863333	H435578	Slide 1 SAN 60x		0.388	0.1968	0.353857
	Slide 2 RA 60X	0.235					Slide 2 SAN 60x		0.371
	Slide 3 RA 60X	0.239					Slide 3 SAN 60x		0.275
	Slide 4 RA 60X	0.224					Slide 4 SAN 60x		0.365
	Slide 5 RA 60X	0.175					Slide 5 SAN 60x		0.251
	Slide 1 RA & SAN 60x	0.056	0.083				Slide 6 SAN 60x		0.428
	Slide 1 SAN 60x		0.095				Slide 7 SAN 60x		0.399
	Slide 2 SAN 60x		0.055				Slide 1 RA 60X	0.205
	Slide 3 SAN 60x		0.097				Slide 2 RA 60X	0.144
	Slide 4 SAN 60x		0.098				Slide 3 RA 60X	0.205
	Slide 5 SAN 60x		0.09				Slide 4 RA 60X	0.231
H754477	Slide 1 RA 60X	0.096		0.0823333	0.0496667		Slide 5 RA 60X	0.199
	Slide 2 RA 60X	0.1				H754477	Slide 1 SAN 60x		0.477	0.2146	0.381167
	Slide 3 RA 60X	0.051					Slide 2 SAN 60x		0.326
	Slide 1 SAN 60x		0.061				Slide 3 SAN 60x		0.349
	Slide 2 SAN 60x		0.015				Slide 4 SAN 60x		0.315
	Slide 3 SAN 60x		0.073				Slide 5 SAN 60x		0.374
H378549	Slide 1 RA 60X	0.15		0.117667	0.0586667		Slide 6 SAN 60x		0.446
	Slide 2 RA 60X	0.135					Slide 1 RA 60X	0.203
	Slide 3 RA 60X	0.068					Slide 2 RA 60X	0.151
	Slide 1 SAN 60x		0.072				Slide 3 RA 60X	0.182
	Slide 2 SAN 60x		0.06				Slide 4 RA 60X	0.307
	Slide 3 SAN 60x		0.044				Slide 5 RA 60X	0.23
H437918	Slide 1 RA 60X	0.133		0.137333	0.075	H378549	Slide 1 SAN 60x		0.398	0.213	0.4042
	Slide 2 RA 60X	0.134					Slide 2 SAN 60x		0.443
	Slide 3 RA 60X	0.145					Slide 3 SAN 60x		0.373
	Slide 1 SAN 60x		0.086				Slide 4 SAN 60x		0.393
	Slide 2 SAN 60x		0.057				Slide 5 SAN 60x		0.414
	Slide 3 SAN 60x		0.082				Slide 1 RA 60X	0.154
H994744	Slide 1 RA 60X	0.136		0.134333	0.0726667		Slide 2 RA 60X	0.299
	Slide 2 RA 60X	0.113					Slide 3 RA 60X	0.19
	Slide 3 RA 60X	0.154					Slide 4 RA 60X	0.214
	Slide 1 SAN 60x		0.041				Slide 5 RA 60X	0.208
	Slide 2 SAN 60x		0.085			H994744	Slide 1 SAN 60x		0.235	0.149	0.324667
	Slide 3 SAN 60x		0.092				Slide 2 SAN 60x		0.401
H294050	Slide 1 RA 60X	0.116		0.128	0.0743333		Slide 3 SAN 60x		0.338
	Slide 2 RA 60X	0.125					Slide 1 RA 60X	0.154
	Slide 3 RA 60X	0.143					Slide 2 RA 60X	0.155
	Slide 1 SAN 60x		0.084				Slide 3 RA 60X	0.138
	Slide 2 SAN 60x		0.077			H294050	Slide 1 SAN 60x		0.314	0.20275	0.3124
	Slide 3 SAN 60x		0.062				Slide 2 SAN 60x		0.296
H897154	Slide 1 RA 60X	0.152		0.1552	0.054		Slide 3 SAN 60x		0.428
	Slide 2 RA 60X	0.179					Slide 4 SAN 60x		0.253
	Slide 3 RA 60X	0.146					Slide 5 SAN 60x		0.271
	Slide 4 RA 60X	0.18					Slide 1 RA 60X	0.252
	Slide 5 RA 60X	0.119					Slide 2 RA 60X	0.201
	Slide 1 SAN 60x		0.046				Slide 3 RA 60X	0.196
	Slide 2 SAN 60x		0.038				Slide 4 RA 60X	0.162
	Slide 3 SAN 60x		0.061			H897154	Slide 1 SAN 60x		0.235	0.119	0.212667
	Slide 4 SAN 60x		0.071				Slide 2 SAN 60x		0.221
H682814	Slide 1 RA 60X	0.116		0.1215	0.0675		Slide 3 SAN 60x		0.182
	Slide 2 RA 60X	0.142					Slide 1 RA 60X	0.098
	Slide 3 RA 60X	0.12					Slide 2 RA 60X	0.1
	Slide 4 RA 60X	0.108					Slide 3 RA 60X	0.159
	Slide 1 SAN 60x		0.056			H682814	Slide 1 SAN 60x		0.252	0.13625	0.234
	Slide 2 SAN 60x		0.052				Slide 2 SAN 60x		0.272
	Slide 3 SAN 60x		0.087				Slide 3 SAN 60x		0.171
	Slide 4 SAN 60x		0.075				Slide 4 SAN 60x		0.241
							Slide 1 RA 60X	0.143
							Slide 2 RA 60X	0.13
							Slide 3 RA 60X	0.156
							Slide 4 RA 60X	0.116
		RA	SAN	RA Avg	SAN Avg			RA	SAN	RA Avg	SAN Avg
	Average	0.136933	0.0687931	0.1745	0.0863333		Average	0.182138	0.330152	0.1968	0.353857
	SD	0.0450049	0.0204667	0.0823333	0.0496667		SD	0.0512805	0.0824974	0.2146	0.381167
				0.117667	0.0586667					0.213	0.4042
				0.137333	0.075					0.149	0.324667
				0.134333	0.0726667					0.20275	0.3124
				0.128	0.0743333					0.119	0.212667
				0.1552	0.054					0.13625	0.234
				0.1215	0.0675

## Sheet: Figure 6 Western Blot  
		Gel 1							Gel 2											Normalized to GAPDH			Normalized to a-actinin			Normalized to GAPDH
																Gel 1				SAN	RA	SAN/RA	SAN	RA	SAN/RA	Heart ID #	SAN	RA
																Band No	GAPDH	Nav1.5	a-actinin							H958987	0.00164749	0.0065239
							Nav1.5								NF	H958987 SAN	6.904e+07	113743	9.68176e+07	0.00164749		0.252532	0.00117482		0.305552	H652357	0.00197219	0.0100869
Nav1.5																H958987 RA	9.65517e+07	629893	1.63826e+08		0.0065239			0.0038449		H437918	0.00339069	0.00980794
															NF	H652357 SAN	7.34791e+07	144915	1.03276e+08	0.00197219		0.19552	0.00140318		0.225595	H994744	0.0032085	0.00789959
																H652357 RA	1.16253e+08	1.17263e+06	1.88529e+08		0.0100869			0.00621991		H897154	0.0037399	0.0152924
															HF	H437918 SAN	9.6008e+07	325533	7.67695e+07	0.00339069		0.345708	0.00424039		0.818746	H754477	1.00586e-05	0.00423333
Cx43							Cx43									H437918 RA	8.14017e+07	798382	1.54154e+08		0.00980794			0.00517913
																										Avgerage	0.00232814	0.00897401
																										SD	0.00140432	0.00378121
																Gel 2										T-TEST (SAN vs RA)		0.00211335
																Band No	GAPDH	Nav1.5	a-actinin
															HF	H994744 SAN	5.46337e+07	175292	1.03803e+08	0.0032085		0.40616	0.0016887		0.454421	Normalized to a-actinin
																H994744 RA	8.23148e+07	650254	1.7498e+08		0.00789959			0.00371616		Heart ID #	SAN	RA
		Gel 1							Gel 2						HF	H897154 SAN	5.71483e+07	213729	9.65285e+07	0.0037399		0.244559	0.00221415		0.23592	H958987	0.00117482	0.0038449
																H897154 RA	8.9708e+07	1.37185e+06	1.46172e+08		0.0152924			0.0093852		H652357	0.00140318	0.00621991
															NF	H754477 SAN	3.80518e+07	382.75	3.7618e+07	1.00586e-05		0.00237606	1.01747e-05		0.00292196	H437918	0.00424039	0.00517913
a-actinin							a-actinin									H754477 RA	6.76947e+07	286574	8.22985e+07		0.00423333			0.00348214		H994744	0.0016887	0.00371616
																										H897154	0.00221415	0.0093852
																										H754477	1.01747e-05	0.00348214
																			Avgerage	0.00232814	0.00897401		0.00178857	0.00530457		Avgerage	0.00164793	0.00530457
GAPDH																			SD	0.00140432	0.00378121		0.00140645	0.00253327		SD	0.00133674	0.00254868
							GAPDH																			T-TEST (SAN vs RA)		0.0116342
			Gel 1							Gel 2										Normalized to GAPDH			Normalized to a-actinin
																				HF Hearts	SAN	RA	HF Hearts	SAN	RA
																				H437918	0.00339069	0.00980794	H437918	0.00424039	0.00621991
																				H994744	0.0032085	0.00789959	H994744	0.0016887	0.00371616
																				H897154	0.0037399	0.0152924	H897154	0.00221415	0.0093852
	MW (kDa)						MW (kDa)													Average	0.00344636	0.011	Average	0.00271442	0.00644042
							250													SD	0.000270039	0.00383786	SD	0.0013474	0.00284095
	250						130													NF Hearts	SAN	RA	NF Hearts	SAN	RA
Nav1.5	130																			H958987	0.00164749	0.0065239	H958987	0.00117482	0.0038449
a-actinin							100													H652357	0.00197219	0.0100869	H652357	0.00140318	0.00621991
	100						70													H754477	1.00586e-05	0.00423333	H754477	1.01747e-05	0.00348214
	70						55													Average	0.00120991	0.00694804	Average	0.000862723	0.00451565
	55																			SD	0.00105171	0.00294974	SD	0.000747106	0.00148704
Cx43							35
GAPDH	35
	25						25

## Sheet: Supplementary Fig 5
Transverse right atrial conduction velocity relative to heart-specific control								Transverse right atrial conduction velocity reduction from heart-specific control
Heart	Nav1.6	TTX 100nM	TTX 1-3uM					Nav1.6	TTX 100nM	TTX 1-3uM
118258			0.764706							0.235294
749693			0.42803							0.57197
872295		0.623742	0.362173						0.376258	0.637827
421856		0.840164							0.159836
642519		1.15718	0.952051						-0.157179	0.0479487
930597		0.918367	0.79932						0.0816327	0.20068
228749		0.876494	0.796813						0.123506	0.203187
957855	0.87856							0.12144
957855	0.909491							0.090509
784360	1.11422							-0.114224
283273	0.998551							0.00144928
670263	1.08642							-0.0864198
Avg	0.997449	0.883189	0.683849				Avg	0.00255082	0.116811	0.316151
SD	0.104193	0.190733	0.233873				SD	0.104193	0.190733	0.233873
Longitudinal right atrial conduction velocity relative to heart-specific control								Longitudinal right atrial conduction velocity relative to heart-specific control
Heart	Nav1.6	TTX 100nM	TTX 1-3uM					Nav1.6	TTX 100nM	TTX 1-3uM
118258			0.796686							0.203314
749693			0.677958							0.322042
872295		0.944444	0.711111						0.0555556	0.288889
421856		0.923077							0.0769231
642519		1.01297	0.853393						-0.0129695	0.146607
930597		0.899225	0.713178						0.100775	0.286822
228749		0.930693	0.435644						0.0693069	0.564356
957855	1.03804							-0.0380354
957855	0.976304							0.0236957
784360	0.966569							0.0334308
283273	0.960239							0.0397614
670263	0.77707							0.22293
Avg	0.943643	0.942082	0.697995				Avg	0.0563565	0.0579183	0.302005
SD	0.098138	0.0428901	0.143889				SD	0.098138	0.0428901	0.143889
Ratio of Longitudinal to transverse conduction velocity
Heart	Control	Nav1.6	TTX 100nM	TTX 1-3uM
118258	2.76882			2.88462
749693	2.38182			3.77257
872295	1.81087		2.74194	3.55556
421856	1.86475		2.04878
642519	2.47128		2.16331	2.21519
930597	2.19388		2.14815	1.95745
228749	2.01195		2.13636	1.1
957855	1.33003	1.57145
957855	1.44242	1.54839
784360	2.21121	1.91818
283273	1.45797	1.40203
670263	3.87654	2.77273

## Sheet: Supplementary Fig 7
Nav1.5
H957855	Red Tissue	Red Signal	RED AREA DENSITY		H-167 SAN	Red Tissue	Red Signal	RED AREA DENSITY
1	25	42	0.158		1	21	59	0.038
2	27	44	0.258		2	24	60	0.036
3	22	46	0.186		3	18	53	0.061
Average			0.200667					0.045		0.224252
H283273	Red Tissue	Red Signal	RED AREA DENSITY		H-171 SAN	Red Tissue	Red Signal	RED AREA DENSITY
1	75	156	0.309			44	105	0.103
2	90	166	0.363			47	121	0.096
3	91	161	0.301			40	102	0.082
Average			0.324333					0.0936667		0.288798
H670263	Red Tissue	Red Signal	RED AREA DENSITY		H-177 SAN	Red Tissue	Red Signal	RED AREA DENSITY
1	63	119	0.226		1	58	140	0.074
2	56	111	0.168		2	44	131	0.067
3	72	139	0.234		3	40	118	0.069
4	62	121	0.231		4	46	96	0.094
5	65	170	0.264		5	41	140	0.058
Average			0.2246					0.0724		0.322351
Nav1.6
H957855	Red Tissue	Red Signal	RED AREA DENSITY		H-167 SAN	Red Tissue	Red Signal	RED AREA DENSITY
1	29	54	0.154		1	28	56	0.307
2	30	52	0.204		2	30	50	0.433
3	25	63	0.111		3	34	52	0.412
Average			0.156333					0.384		2.45629
H283273	Red Tissue	Red Signal	RED AREA DENSITY		H-171 SAN	Red Tissue	Red Signal	RED AREA DENSITY
1	54	115	0.198		1	47	110	0.243
2	60	179	0.139		2	52	108	0.285
3	50	119	0.077		3	70	145	0.304
4	46	125	0.109		4	78	132	0.353
Average			0.13075					0.29625		2.26577
H670263	Red Tissue	Red Signal	RED AREA DENSITY		H-177 SAN	Red Tissue	Red Signal	RED AREA DENSITY
1	42	96	0.143		1	60	112	0.325
2	40	95	0.125		2	64	124	0.265
					3	58	118	0.283
Average			0.134					0.291		2.17164
	Nav1.6			Nav1.5
	in SAN	in RA		in SAN	in RA
H957855	0.384	0.156333		0.045	0.200667
H283273	0.29625	0.13075		0.0936667	0.324333
H670263	0.291	0.134		0.0724	0.2246
